# Supplementary material for: Phenoxyaromatic Acid Analogues as Novel Radiotherapy Sensitizers: Design, Synthesis and Biological Evaluation
Source: Molecules. 2022 Apr 9;27(8):2428. doi: 10.3390/molecules27082428 (PMC9024523; doi:10.3390/molecules27082428)
Supplement: Supplementary file 1 [file molecules-27-02428-s001.zip]

Archive with 3 entries (3 files):
- Figure S1.pdf
- Figure S2 .pdf
- Figure S3.pdf
